# Supplementary material for: Rapid Detection of Measles Virus Using Reverse Transcriptase/Recombinase Polymerase Amplification Coupled with CRISPR/Cas12a and a Lateral Flow Detection: A Proof-of-Concept Study
Source: Diagnostics (Basel). 2024 Feb 29;14(5):517. doi: 10.3390/diagnostics14050517 (PMC10930384; doi:10.3390/diagnostics14050517)
Supplement: Supplementary file 1 [file diagnostics-14-00517-s001.zip]

Archive with 1 entries (1 files):
- diagnostics-2672445-supplementary.pdf
